# Supplementary material for: Three-dimensional localization and tracking of chromosomal loci throughout the Escherichia coli cell cycle
Source: Commun Biol. 2024 Nov 5;7:1443. doi: 10.1038/s42003-024-07155-9 (PMC11538341; doi:10.1038/s42003-024-07155-9)
Supplement: Supplementary file 4 — Supplementary Data 1 [file 42003_2024_7155_MOESM4_ESM.xlsx]

## Sheet: Sheet1
Dataset S1. Statistics for the experiments performed in this study.
Figure # (F#)	# cells	# focus localizations	>= # trajectories
F3a (right)	558994	472477	NA
F3b (right)	441550	383139	NA
F3c (right)	198731	149877	NA
F4	NA	NA	167
FS11 (Origin)	256380	232247	NA
FS11 (Midway)	536129	368933	NA
FS11 (Terminus)	492307	319795	NA
