# Supplementary material for: Three-dimensional localization and tracking of chromosomal loci throughout the Escherichia coli cell cycle
Source: Commun Biol. 2024 Nov 5;7:1443. doi: 10.1038/s42003-024-07155-9 (PMC11538341; doi:10.1038/s42003-024-07155-9)
Supplement: Supplementary file 5 — Supplementary Data 2 [file 42003_2024_7155_MOESM5_ESM.xlsx]

## Sheet: Sheet1
Dataset 2. Statistics for two-dimensional histograms. The number of localized foci and detcted cell for each cell area bin in the two-dimensional histograms.
# Area bin	1		2		3		4		5		6		7		8		9		10		11		12		13		14
	# foci	# cells	# foci	# cells	# foci	# cells	# foci	# cells	# foci	# cells	# foci	# cells	# foci	# cells	# foci	# cells	# foci	# cells	# foci	# cells	# foci	# cells	# foci	# cells	# foci	# cells	# foci	# cells
F3a (left)	2036	4863	3979	8969	5559	11554	6940	12741	7872	13180	8634	13296	9204	13345	9523	13300	10108	13054	10166	12461	9664	11024	8247	8835	6013	6413	4051	4310
F3b (left)	2565	5147	4073	8498	5227	10223	6198	10858	7073	11074	7982	11141	8973	11155	9426	11091	9417	10786	8890	10004	7737	8438	5997	6400	4190	4301	2589	2647
F3c (left)	354	1074	829	2212	1354	3472	1836	4356	2260	5007	2539	5521	2739	5862	2970	6072	3163	6153	3246	6093	3214	5801	3012	5295	2743	4659	2301	3923
FS11 (Origin)	632	1000	1529	2473	2726	4135	3660	5220	4520	5746	5186	6018	5697	6119	6018	6179	6360	6180	6804	6118	6983	5897	6460	5434	5551	4667	4567	3764
FS11 (Midway)	1098	2966	2463	6810	3902	10448	5186	12885	6277	13998	6705	14450	7106	14628	7631	14670	8182	14554	8259	14169	7819	13161	7245	11657	6064	9664	4793	7580
FS11 (Terminus)	545	2004	1277	4527	2201	7237	3039	9598	3797	11449	4443	12869	4858	13862	5435	14427	6080	14720	6276	14698	6404	14348	6265	13507	5972	12417	5420	11006
